# Supplementary material for: hTERT promoter polymorphism, -1327C>T, is associated with the risk of epithelial cancer
Source: Springerplus. 2013 May 31;2:249. doi: 10.1186/2193-1801-2-249 (PMC3676739; doi:10.1186/2193-1801-2-249)
Supplement: Supplementary file 1 — Additional file 1: Table S1: Malignancies in autopsy cases. (XLS 9 KB) [file 40064_2013_311_MOESM1_ESM.xls]

## Sheet: Sheet1
Additional file 1: Table S1. Malignancies in autopsy cases
Epithelial malignancy (number of cases)	Non-epithelial malignancy (number of cases)
Gastric cancer (177)	Leukemia (104)
Lung cancer (167)	Malignant lymphoma (81)
Colorectal cancer (147)	Myelodysplastic syndrome (24)
Prostate cancer (103)	Multiple myeloma (27)
Breast cancer (68)	Sarcoma (5)
Hepatocellular cancer (58)	Malignant mesothelioma (1)
Pancreas cancer (57)	Gastrointestinal stromal tumor (1)
Bile duct cancer (52)	Malignant melanoma (1)
Thyroid cancer (36)	Glioblastoma (1)
Urothelial cancer (30)
Renal cell cancer (20)
Esophagus cancer (17)
Head and neck cancer (17)
Uterus cancer (17)
Skin cancer (7)
Duodenal cancer (7)
Cancer of unknown origin (3)
Ovary cancer (1)
