# Supplementary material for: hTERT promoter polymorphism, -1327C>T, is associated with the risk of epithelial cancer
Source: Springerplus. 2013 May 31;2:249. doi: 10.1186/2193-1801-2-249 (PMC3676739; doi:10.1186/2193-1801-2-249)
Supplement: Supplementary file 2 — Additional file 2: Table S2: Characterization of the autopsy cases (analysis stratified by sex). (XLS 10 KB) [file 40064_2013_311_MOESM2_ESM.xls]

## Sheet: Sheet1
	Additional file 2: Table S2. Characterization of the autopsy cases (analysis stratified by sex)
	A. Male
		Clinical features	Controla (n = 293)	Cases with malignancy (n = 550)	Total (n = 843)	p-value
		Age (years, average ± SD)	79.2 ± 9.1	78.8 ± 7.7	78.9 ± 8.2	0.50b
		Smoker / Totald	0.7	0.72	0.71	0.61c
		Alcohol drinker / Totale	0.41	0.43	0.42	0.64c
	B. Female
		Clinical features	Controla (n = 298)	Cases with malignancy (n = 410)	Total (n = 708)	p-value
		Age (years, average ± SD)	83.5 ± 8.8	80.6 ± 9.6	81.9 ± 9.4	<0.0001b
		Smoker / Totald	0.21	0.23	0.22	0.43c
		Alcohol drinker / Totale	0.048	0.041	0.045	0.69c
	aCases with no malignancy
	bp-value based on one-way ANOVA
	cp-value based on chi-square analysis
	dSmokers were defined as those who smoked one or more cigarettes per day.
	eAlcohol drinkers were defined as those who consumed 15 grams or more alcohol per day.
