# Supplementary material for: hTERT promoter polymorphism, -1327C>T, is associated with the risk of epithelial cancer
Source: Springerplus. 2013 May 31;2:249. doi: 10.1186/2193-1801-2-249 (PMC3676739; doi:10.1186/2193-1801-2-249)
Supplement: Supplementary file 3 — Additional file 3: Table S3: Characterization of the autopsy cases of each -1327C>T hTERT genotype. (XLS 10 KB) [file 40064_2013_311_MOESM3_ESM.xls]

## Sheet: Sheet1
Additional file 3: Table S3. Characterization of the autopsy cases of each -1327C>T hTERT genotype
Clinical features	CC (n = 683)	CT (n = 696)	TT (n = 172)	Total (n = 1551)	p-value
Age (years, mean ± S.D.)	80.19 ± 8.79	80.34 ± 8.99	80.12 ± 8.85	80.25 ± 8.88	0.93a
Male/Female ratio	1.31	1.11	1.1	1.19	0.27b
Smoker / Totalc	0.51	0.52	0.45	0.51	0.34b
Alcohol drinker / Totald	0.35	0.36	0.34	0.35	0.91b
ap-value based on one-way ANOVA
bp-value based on chi-square analysis
cCalculated for cases whose smoking history was available (n = 1391). Smokers were defined as those who smoked one or more cigarettes per day.
dCalculated for cases whose drinking history was available (n = 1433). Alcohol drinkers were defined as those who consumed 15 grams or more alcohol per day.
