# Supplementary material for: hTERT promoter polymorphism, -1327C>T, is associated with the risk of epithelial cancer
Source: Springerplus. 2013 May 31;2:249. doi: 10.1186/2193-1801-2-249 (PMC3676739; doi:10.1186/2193-1801-2-249)
Supplement: Supplementary file 4 — Additional file 4: Table S4: Genotype frequencies in autopsy cases with each type of malignancy. (XLS 10 KB) [file 40064_2013_311_MOESM4_ESM.xls]

## Sheet: Sheet1
Additional file 4: Table S4. Genootype frequencies in autopsy cases with each type of malignancy
Genotype	Gastric cancer (%)	Lung cancer (%)	Colorectal cancer (%)	Leukemia (%)	Prostate cancer (latent + clinical) (%)	Prostate cancer (latent) (%)	Prostate cancer (clinical) (%)
CC	85 (48.0)	77 (46.1)	69 (47.0)	47 (45.2)	58 (56.3)	52 (58.4)	6 (42.9)
CT	71 (40.1)	79 (47.3)	70 (47.6)	37 (35.6)	39 (37.9)	31 (34.8)	8 (57.1)
TT	21 (11.9)	11 (6.6)	8 (5.4)	20 (19.2)	6 (5.8)	6 (6.7)	0 (0)
Total	177 (100)	167 (100)	147 (100)	104 (100)	103 (100)	89 (100)	14 (100)
Genotype	Malignant lymphoma (%)	Breast cancer (%)	Hepatocellular carcinoma (%)	Pancreas cancer (%)	Bile duct cancer (%)	Controla(male + female) (%)	Controla (male) (%)
CC	33 (40.7)	33 (48.5)	25 (43.1)	28 (49.1)	24 (46.2)	245 (41.5)	125 (42.7)
CT	39 (48.1)	29 (42.6)	26 (44.8)	24 (42.1)	23 (44.2)	272 (46.0)	130 (44.4)
TT	9 (11.1)	6 (8.8)	7 (12.1)	5 (8.8)	5 (9.6)	74 (12.5)	38 (13.0)
Total	81 (100)	68 (100)	58 (100)	57 (100)	52 (100)	591 (100)	293 (100)
a Cases with no malignancy
